# Supplementary material for: Defect-Induced π-Magnetism into Non-Benzenoid Nanographenes
Source: Nanomaterials (Basel). 2022 Jan 11;12(2):224. doi: 10.3390/nano12020224 (PMC8780648; doi:10.3390/nano12020224)
Supplement: Supplementary file 1 [file nanomaterials-12-00224-s001.zip]

Archive with 1 entries (1 files):
- nanomaterials-1536096-supplementary.pdf
